# Supplementary material for: Polyphenolic Characterization, Antioxidant, Antihyaluronidase and Antimicrobial Activity of Young Leaves and Stem Extracts from Rubus caesius L
Source: Molecules. 2022 Sep 21;27(19):6181. doi: 10.3390/molecules27196181 (PMC9572312; doi:10.3390/molecules27196181)
Supplement: Supplementary file 1 [file molecules-27-06181-s001.zip]

Archive with 1 entries (1 files):
- molecules-1916817-supplementary.pdf
